# Supplementary material for: ATR Contributes More Than ATM in Intra-S-Phase Checkpoint Activation after IR, and DNA-PKcs Facilitates Recovery: Evidence for Modular Integration of ATM/ATR/DNA-PKcs Functions
Source: Int J Mol Sci. 2022 Jul 6;23(14):7506. doi: 10.3390/ijms23147506 (PMC9316047; doi:10.3390/ijms23147506)
Supplement: Supplementary file 1 [file ijms-23-07506-s001.zip]

Archive with 1 entries (1 files):
- ijms-1772430-supplementary.pdf
